# Supplementary material for: What is complex allometry?
Source: Biol Open. 2023 Dec 21;12(12):bio060148. doi: 10.1242/bio.060148 (PMC10751937; doi:10.1242/bio.060148)
Supplement: Table S1. [file biolopen-12-060148-TableS1.xlsx]

## Sheet: Sheet1
Mass (g)	Oxygen consumption (ml/h)
0.1035	0.0705
0.0757	0.0724
0.0703	0.0788
7.2696	1.5094
9.3005	1.3093
5.6135	1.4527
11.0196	0.9422
10.6727	0.9794
4.7193	1.2208
4.5722	1.3191
5.7831	1.0523
6.7909	0.9551
7.0099	0.8896
7.5518	0.7972
8.8643	0.6872
8.5793	0.6526
10.1782	0.5553
4.2775	1.0128
3.7195	1.0261
2.9982	0.9748
2.6635	0.975
2.3404	0.9503
2.4404	0.814
2.9278	0.7293
2.3608	0.7249
1.9446	0.7021
2.0734	0.6624
2.0061	0.6053
1.5666	0.6173
0.986	0.5904
0.7594	0.409
0.902	0.4037
0.8197	0.4683
0.8653	0.4898
0.8746	0.4867
0.5039	0.3461
0.5315	0.3286
0.4622	0.3351
0.4237	0.2927
0.4236	0.2908
0.4327	0.278
0.4869	0.264
0.1706	0.1396
0.1108	0.1228
0.0932	0.1019
0.1343	0.1005
0.1448	0.1012
0.1701	0.0924
0.1916	0.1018
0.2301	0.1085
0.3114	0.1258
0.3253	0.1386
0.3626	0.1536
0.5004	0.1403
0.4084	0.1649
0.6352	0.1781
0.5838	0.2217
0.513	0.2148
0.4915	0.2261
0.5134	0.2427
0.7999	0.3201
0.9403	0.337
1.4755	0.2829
1.0942	0.3808
1.193	0.3958
1.315	0.4276
1.5622	0.4302
1.5101	0.35
2.3009	0.4245
4.7773	0.368
2.5956	0.56
3.6265	0.6286
4.0777	0.5454
4.1185	0.4919
3.856	0.416
4.3401	0.4106
4.7859	0.4641
4.6817	0.4351
4.4847	0.438
4.9533	0.6084
6.1408	0.5852
6.7655	0.5889
6.2187	0.7428
4.2662	0.7196
3.9585	0.7627
4.0887	0.7726
3.9183	0.8188
4.8053	0.7824
4.8602	0.8453
5.3542	0.8398
5.5888	0.8236
5.4102	0.8027
